# Supplementary material for: Blood RNA biomarkers and C-reactive protein for triage of adult patients with tuberculosis lymphadenitis and pericarditis in South Africa: a single-centre, prospective, observational, diagnostic accuracy study
Source: Lancet Microbe. Author manuscript; Available in PMC 2026 Jul 21. (PMC7619260; doi:10.1016/j.lanmic.2025.101153)
Supplement: Supplementary appendix 2 [file EMS216051-supplement-Supplementary_appendix_2.csv]

uin	study	age	gender	hiv_status	CRP	BATF2	Sweeney3	Suliman4	Gliddon3	Risk6	Roe3	Darboe11	ref_primary	ref_inc_trace	ref_inc_cytology	ref_inc_treatment
1	Lymph node	53	Female	Negative	13.3	-0.060288287	-0.237657223	1.506001839	2.05719364	0.907454703	0.293392181	0.448308298	0	0	0	0
2	Lymph node	38	Male	Negative	49.2	4.273374317	4.264909709	3.654504743	4.349886815	3.9484376	3.860862619	3.667412478	1	1	1	1
3	Lymph node	29	Female	Positive	49.9	4.316972532	3.527539333	5.504952201	5.334601266	4.564639142	4.251502717	4.394566452	1	1	1	1
4	Lymph node	31	Female	Positive	7.9	2.607922491	1.898667545	2.082638314	3.03129671	2.324364043	2.632028709	2.232118052	1	1	1	1
5	Lymph node	37	Female	Positive	37.4	2.058584978	1.643796708	2.676501179	2.110742409	2.720246779	1.943497535	2.051668039	1	1	1	1
6	Lymph node	37	Female	Positive	174	1.997547477	2.742062537	5.867146133	7.768073501	5.323808927	1.442477375	2.033995036	1	1	1	1
7	Lymph node	41	Female	Positive	41.1	4.491365393	4.177805314	5.107765857	5.817119174	5.483588215	4.363437609	4.468366011	1	1	1	1
8	Lymph node	34	Female	Negative	7.4	0.175142076	0.150593692	0.541777131	0.109282155	0.401874431	0.234678401	0.045334649	0	0	0	0
9	Lymph node	29	Male	Negative	121.7	2.337613556	2.051068869	3.124689036	4.47774959	4.242491526	1.914358871	2.021252663	0	0	0	0
10	Lymph node	41	Male	Positive	5	1.718518899	0.948768335	1.016358744	2.456904573	1.509370687	0.917555261	1.104258746	0	0	0	0
11	Lymph node	46	Male	Positive	235.9	4.683197541	5.810476199	5.096466386	6.744177122	6.681404153	4.900226158	4.607070982	1	1	1	1
12	Lymph node	47	Female	Positive	12.1	2.712558208	2.363013593	1.09359708	3.782621463	2.446465784	2.48285886	2.480289912	1	1	1	1
13	Lymph node	40	Female	Positive	12.1	3.462447512	2.167568156	2.594948709	3.663630193	3.120130497	3.039952796	3.171064433	1	1	1	1
14	Lymph node	33	Female	Positive	0.9	2.198099267	1.646618994	0.825391089	2.209317974	1.348393755	1.476058875	1.861672824	0	0	0	0
15	Lymph node	39	Female	Positive	131.2	3.305493936	3.69200191	4.191082759	4.39807667	3.052770955	3.354556219	2.996180233	0	0	0	1
16	Lymph node	27	Female	Positive	24.6	4.552402895	4.434222675	5.490211884	4.65782531	5.142545992	4.175412126	4.446950899	1	1	1	1
17	Lymph node	38	Female	Negative	2.4	1.997547477	0.565889269	1.210006604	1.466665265	2.00622377	1.168296449	1.743743823	0	0	0	0
18	Lymph node	49	Female	Positive	6.4	1.186620672	0.057102557	-0.238250263	0.205332061	0.548078609	0.902190824	0.772358871	1	1	1	1
19	Lymph node	30	Female	Positive	0.8	2.145781409	2.365027425	0.975418852	2.901804758	2.839836096	1.29300865	1.664075773	0	0	0	0
20	Lymph node	46	Male	NA	4.5	0.480329583	0.75458208	-0.132150674	0.924939533	1.125821254	0.560307695	0.822165413	0	0	1	0
21	Lymph node	37	Male	Negative	41.1	-0.26955972	0.458909935	1.092687376	-0.448032989	0.858935999	-0.197757285	-0.174140342	1	1	1	1
22	Lymph node	35	Female	Positive	30.8	2.520726061	1.860953909	3.4842529	3.86148774	4.130796066	1.305937543	1.789723137	0	0	1	0
23	Lymph node	48	Female	Negative	3.4	-0.627065086	-0.127274668	-0.966743506	0.194645791	-0.170036253	-0.692057149	-0.364740588	0	1	0	0
24	Lymph node	50	Male	Positive	356.92	1.823154615	3.325956537	6.075852422	6.233540856	3.218007871	1.044782135	0.531032758	0	0	0	0
25	Lymph node	24	Male	Negative	2	2.468408202	1.485987993	0.707591527	2.507276182	2.250686518	2.382748177	2.218844492	0	0	0	0
26	Lymph node	49	Male	Negative	100.8	1.631322468	2.352227821	3.081881294	3.409496948	2.993294987	1.331424306	1.323759681	0	0	1	0
27	Lymph node	31	Female	Positive	0.8	1.945229618	1.067307577	1.299375247	0.911468221	2.124445555	1.343905715	1.451954697	0	0	0	0
28	Lymph node	54	Male	Positive	111.6	2.712558208	3.231944976	2.508478608	3.834560905	2.403554837	2.433225149	2.6517129	1	1	1	1
29	Lymph node	27	Female	Positive	265.8	4.534963609	4.100173374	6.044342435	6.941428496	5.76821032	4.019814594	4.200785011	1	1	1	1
30	Lymph node	44	Male	Positive	95.6	4.273374317	4.425810195	7.536011182	6.832385107	5.70671894	4.255246783	4.35468981	1	1	1	1
31	Lymph node	36	Male	Positive	61.7	1.962668904	1.624707688	3.614867333	4.998691969	3.134117655	0.274820564	0.631398406	0	0	0	1
32	Lymph node	5	Female	Negative	103	1.282536745	1.840904082	3.628439962	2.776036811	3.007234528	1.028888701	0.902980975	1	1	1	1
33	Lymph node	42	Female	Positive	85.3	3.375251081	4.379506829	3.580721515	3.603546815	4.174408931	3.081078975	2.579487004	1	1	1	1
34	Lymph node	25	Female	Negative	30.6	3.819952877	4.041817474	3.902242596	5.369180768	3.853813802	3.894748563	3.625802835	0	1	0	0
35	Lymph node	37	Female	Positive	145.6	3.94202788	4.308371547	6.108389477	6.974791364	3.806695733	4.037511549	4.038865635	1	1	1	1
36	Lymph node	36	Female	Positive	105.8	4.299533246	4.260614238	5.651480844	6.887353185	5.754880984	4.308986794	4.205497486	1	1	1	1
37	Lymph node	37	Male	Positive	89.7	2.63408142	2.034641868	5.520513046	2.612356609	4.765814888	1.808765895	2.153325747	0	0	0	1
38	Lymph node	5	Male	Negative	1.2	1.003508167	1.000368196	1.183483081	1.605786737	0.963708599	0.498032798	0.876816611	1	1	1	1
39	Lymph node	26	Male	Negative	15.1	2.424809987	2.465414456	2.394997849	3.458220084	2.246863023	2.051500155	1.975410301	1	1	1	1
40	Lymph node	33	Male	Positive	20	1.282536745	1.081140404	2.445895652	2.846036202	2.457764418	0.809440624	0.543157924	1	1	1	1
41	Lymph node	36	Male	Negative	2.9	1.334854604	0.874344613	0.240463811	2.113129686	0.938151556	0.888883064	1.082019133	1	1	1	1
42	Lymph node	61	Male	Negative	6.1	-0.077727573	-0.212607033	0.607784484	0.053775394	-0.960232236	-0.37992631	-0.173610666	0	0	0	1
43	Lymph node	53	Female	Negative	69	3.532204656	2.597257834	3.975589747	3.845207699	2.204212901	3.418665591	3.581990526	1	1	1	1
44	Lymph node	47	Male	Positive	19.2	2.43352963	1.405717829	1.25344304	3.338208344	2.112356658	2.215970252	2.198188521	0	0	0	1
45	Lymph node	34	Female	Positive	68.5	3.279335007	3.053552261	5.107072793	5.90001005	4.325999215	2.748045346	3.029125789	1	1	1	1
46	Lymph node	41	Male	Positive	134.5	3.506045727	2.652531382	6.380306259	6.610908765	4.056085708	3.462622162	3.49796601	1	1	1	1
47	Lymph node	34	Male	Positive	227.5	3.000306429	4.203359176	6.154469408	7.366055893	5.802465883	2.170765166	2.467198943	1	1	1	1
48	Lymph node	40	Female	Positive	20.7	2.145781409	2.341625412	2.692729259	4.634610774	3.273256368	1.882983795	2.067914363	0	0	0	0
49	Lymph node	57	Female	Negative	12.2	0.218740291	0.136839932	1.087328951	1.275192795	0.635972251	0.403973489	0.381200454	0	0	0	0
50	Lymph node	33	Female	Positive	76.9	3.662999302	3.005083005	3.67518953	4.953514423	4.114215068	3.601468887	3.621465734	1	1	1	1
51	Lymph node	49	Female	Negative	28.4	0.672161731	0.555947667	1.393224895	1.524768162	2.127237805	0.316325747	0.591115362	0	0	0	0
52	Lymph node	38	Male	Negative	41.7	3.279335007	3.357356074	3.872656964	4.527960081	4.359103725	2.951877145	3.077113311	1	1	1	1
53	Lymph node	25	Female	Negative	8.1	0.410572439	0.3686825	0.718223467	1.104191502	0.591995366	-0.056238978	0.078429965	1	1	1	1
54	Lymph node	39	Male	Positive	272	3.506045727	3.68845358	5.349601789	6.359128966	6.32151251	3.211144818	2.709292713	1	1	1	1
55	Lymph node	43	Female	Positive	30	2.782315352	2.189374412	2.53454476	4.11814788	4.544430467	2.389416842	2.288417732	0	0	0	0
56	Lymph node	54	Male	Negative	7.1	0.69832066	0.188296525	1.287337093	0.689312279	-0.266146289	0.681876416	0.680282957	0	0	0	0
57	Lymph node	31	Male	Negative	13.2	3.671718945	2.936588835	3.300859298	4.992477698	4.227397009	3.573193405	3.45686734	1	1	1	1
58	Lymph node	9	Female	Negative	7	1.831874258	1.004582236	1.039454478	2.085793974	2.03712317	1.774763263	1.596781689	1	1	1	1
59	Lymph node	36	Male	Positive	43.9	3.488606441	2.649453302	3.792155509	4.334360359	3.86690601	3.396427995	3.577511378	1	1	1	1
60	Lymph node	46	Female	Positive	335.16	4.029224311	5.565191952	7.565842045	6.973398194	6.841026633	3.859769141	3.895411712	1	1	1	1
61	Lymph node	63	Female	Positive	19.2	0.35825458	0.26987892	-0.185527254	1.306887256	0.722982092	0.633145625	0.649706344	0	0	1	0
62	Lymph node	79	Female	Negative	8.5	1.66620104	1.185810298	1.247385294	2.378020651	1.885673141	1.710692174	1.552525903	1	1	1	1
63	Lymph node	28	Male	Positive	18	3.113661789	2.3501088	2.800037893	3.429539149	3.357206308	2.968937894	3.06452244	1	1	1	1
64	Lymph node	33	Female	Positive	9.7	3.62812073	4.671242858	2.764217217	3.742455346	3.569033911	3.276433436	3.301320221	1	1	1	1
65	Lymph node	57	Female	Negative	2.2	1.561565323	2.527311576	2.914180325	1.933486899	2.001784443	0.858444766	1.218056671	0	0	0	0
66	Lymph node	34	Female	Positive	45.6	2.520726061	1.867354921	2.006030138	3.398747165	3.214504664	2.813352708	2.567422704	0	0	0	0
67	Lymph node	53	Female	Positive	6.5	2.494567131	1.586174887	1.992941962	2.995214848	1.971640006	2.389677293	2.393730633	0	0	0	1
68	Lymph node	63	Female	Negative	3.6	1.055826026	0.410151252	0.51223108	1.466554878	0.662769035	1.007151397	0.856254917	0	0	0	0
69	Lymph node	49	Male	Positive	0.7	2.86079214	1.66590764	1.782563499	1.945746978	2.420232604	2.33150043	2.308935809	0	0	0	0
70	Lymph node	23	Female	Negative	46	1.770836757	1.755160522	1.826642503	3.274113375	2.899246019	1.874743944	1.465805996	1	1	1	1
71	Lymph node	43	Male	Positive	92.4	2.407370701	2.642552155	3.747470307	4.067016711	2.432440616	1.837967571	1.933639217	0	0	0	0
72	Lymph node	29	Male	Negative	162.2	0.846554592	0.749687535	2.804499294	2.713410439	2.002501829	0.581062226	0.49742779	0	0	0	0
73	Lymph node	36	Male	NA	74.5	0.288497436	1.4783708	1.671829731	2.543112575	1.210506622	0.350778973	0.358998906	0	0	0	1
74	Lymph node	36	Female	Positive	4.9	1.230218887	0.022695904	0.073977311	1.211432926	0.019489992	0.939035708	1.220541721	0	0	0	0
75	Lymph node	36	Male	Positive	242.5	3.035185001	3.693648878	4.575079879	5.589972091	5.675724366	3.109063779	2.583637494	1	1	1	1
76	Lymph node	43	Male	Positive	32.9	2.102183193	2.213350131	2.222002424	3.270177644	2.804644233	1.621364064	1.581661111	1	1	1	1
77	Lymph node	29	Female	Negative	12.9	1.727238542	1.460460497	0.691333265	2.479096764	1.754929524	2.032898376	1.658876933	1	1	1	1
78	Lymph node	42	Male	Positive	134	4.430327892	5.043807032	5.206368277	5.349151696	6.190592856	4.4121758	4.142087835	1	1	1	1
79	Lymph node	40	Male	Positive	1	-0.208522219	0.68332347	-0.310842243	0.826729166	0.349682198	0.41008822	0.14519227	0	0	0	1
80	Lymph node	48	Female	Positive	3.4	3.148540361	3.217319014	1.918465597	3.463031493	3.804560793	2.895742019	2.657977842	1	1	1	1
81	Lymph node	62	Female	Negative	5.8	3.427568939	2.716718754	5.24812528	4.159524117	4.227719465	2.605345061	3.139672725	0	1	0	0
82	Lymph node	55	Male	Positive	146.8	3.349092152	4.933030684	3.84356985	5.609359718	4.475643722	3.007442846	2.763866221	1	1	1	1
83	Lymph node	26	Male	Negative	30.7	1.291256388	2.145300788	1.677060623	3.301710101	2.214996116	0.544333024	0.930021349	0	0	0	0
84	Lymph node	39	Female	Positive	29.4	3.540924299	2.67810748	3.889505103	4.67361375	3.623055355	3.263646062	3.394892607	1	1	1	1
85	Lymph node	37	Female	Negative	90.3	1.945229618	2.042883802	2.436570221	3.873600823	2.976914107	1.677213146	1.427566418	1	1	1	1
86	Lymph node	24	Female	Negative	147.1	4.107701098	3.839384663	7.985800565	7.539567649	6.173976419	3.766173224	4.033071389	1	1	1	1
87	Lymph node	54	Female	Positive	41.1	2.398651058	1.062047552	0.776265372	2.77321351	2.07516482	2.081563043	1.705722018	0	0	1	0
88	Lymph node	44	Female	Negative	2	0.428011725	0.740932055	0.429793901	1.123044755	1.06848266	0.488552348	0.714896328	0	0	0	0
89	Lymph node	26	Female	Negative	0.6	2.102183193	1.79712808	0.804015172	3.393816113	1.952240806	2.124182352	2.179606408	1	1	1	1
90	Lymph node	54	Female	Positive	1.1	2.564324276	2.3650647	0.655283113	2.027538678	2.60388529	1.690735084	1.981627876	0	0	0	0
91	Lymph node	43	Female	Positive	0.9	1.727238542	1.204588985	-0.12648759	1.800705542	1.382516212	1.345894192	1.623438698	0	0	0	0
92	Lymph node	30	Male	Negative	14.4	3.113661789	2.160837206	2.694216414	3.579355488	3.111584452	2.52973823	2.533916516	1	1	1	1
93	Lymph node	34	Female	Positive	83.4	3.872270736	3.857355352	4.811464899	5.170314336	4.790037821	3.507476775	3.497516737	1	1	1	1
94	Lymph node	34	Female	Positive	110.4	3.061343931	3.189223573	3.363820835	4.667754102	3.376527487	3.113413065	3.127551114	0	1	0	0
95	Lymph node	45	Female	Positive	172.7	1.134302813	0.758164392	4.171151612	3.113973448	2.737875216	1.307294687	1.438827466	1	1	1	1
96	Lymph node	4	Female	Negative	26.3	4.194897529	3.561970025	4.579420655	5.824831168	3.961448916	4.190266309	4.026205825	1	1	1	1
97	Lymph node	29	Female	Negative	1.1	2.817193925	3.088307571	1.36830708	3.263686695	3.039927475	2.724946849	2.585020781	0	1	1	0
98	Lymph node	33	Female	Positive	4.5	3.061343931	2.323736785	0.936255431	2.476145222	2.117651683	3.007042985	2.977987741	1	1	1	1
99	Lymph node	32	Female	Positive	184.5	4.848870759	5.694190914	5.700174605	7.618384865	6.81161069	4.173518167	4.356016028	1	1	1	1
100	Lymph node	39	Female	Positive	76.7	2.686399279	2.074415224	1.471354505	3.196740947	3.233077043	2.340755184	2.269123314	0	0	0	0
101	Lymph node	52	Male	Positive	95	2.86079214	3.372263372	3.735803405	3.334163565	2.934920174	2.07244258	2.738530985	0	0	0	0
102	Lymph node	40	Male	Negative	32.1	0.114104575	1.482266753	0.386073094	2.520404645	0.192663789	0.230353046	0.158344043	0	0	1	0
103	Lymph node	65	Male	Positive	164.4	4.866310045	5.560108654	5.389852583	7.422140707	6.461114607	4.876415266	4.865667205	1	1	1	1
104	Lymph node	23	Male	Negative	83.9	3.776354662	4.374875063	2.280436261	5.012445916	3.737929201	3.235633696	2.950089354	1	1	1	1
105	Lymph node	39	Male	Negative	222.9	3.811233234	4.800861814	5.530903972	6.188918876	5.305101525	3.777863487	3.27384385	1	1	1	1
106	Lymph node	5	Female	Positive	80.8	4.037943954	4.404191888	4.808691245	5.817104828	4.6485249	3.303771346	3.575830635	1	1	1	1
107	Lymph node	44	Female	Negative	9.3	1.683640326	1.804902302	0.237763996	3.257937971	0.346008313	1.55627752	1.728009144	1	1	1	1
108	Lymph node	50	Female	Positive	91.3	3.122381432	3.847897586	5.268822753	5.262227032	4.697322929	2.693601309	2.793534156	1	1	1	1
109	Lymph node	40	Male	Negative	83.4	4.05538324	5.829548935	3.033531465	5.915327213	3.992103411	3.722311828	3.377318353	1	1	1	1
110	Lymph node	46	Female	Positive	112.7	2.888208844	2.55267072	3.407422563	4.503497414	4.010031601	2.811589668	2.807211934	1	1	1	1
111	Lymph node	37	Male	Negative	14.7	3.192138577	3.811935514	2.687290277	4.533417675	3.866632158	2.670728819	2.663883031	1	1	1	1
112	Lymph node	40	Male	Positive	3.3	1.884192117	1.727511641	0.309074438	2.010315366	1.973541237	1.499583066	1.644107565	1	1	1	1
113	Lymph node	35	Female	Negative	2.5	1.831874258	2.212309118	0.019536802	2.033545097	0.862660875	1.331124774	1.287929016	1	1	1	1
114	Lymph node	35	Female	Positive	13.1	3.994345739	5.225089598	4.897796461	5.904881445	4.531924229	3.840997175	4.266000175	1	1	1	1
115	Lymph node	62	Male	Negative	3.8	1.029667096	1.029951038	0.466317782	2.157505122	1.012062479	0.538865532	0.600813195	0	0	0	0
116	Lymph node	57	Male	Positive	103	0.768077804	1.560318501	1.942011792	3.387746842	2.5479399	0.26640288	0.577802164	0	0	1	0
117	Lymph node	65	Male	Negative	180.2	2.023706406	1.758402267	4.539425268	4.189111713	3.143691374	1.120097976	1.68587548	0	0	0	0
118	Lymph node	38	Male	Negative	0.5	0.680881374	0.599708	-0.784169303	0.119940637	-0.311887082	0.406925651	0.235983013	0	0	0	0
119	Lymph node	51	Male	Positive	54.6	2.825913568	2.94214002	5.228318601	5.17581856	3.63151154	2.825934722	2.819578365	1	1	1	1
120	Lymph node	43	Female	Positive	59.7	3.689158231	3.818178181	3.121489281	5.216327094	4.65474575	3.224174176	2.923102014	0	0	0	0
121	Lymph node	40	Male	Positive	28.7	2.982867143	3.10292989	2.798371156	4.73234465	2.708363793	3.091677249	2.46203239	1	1	1	1
122	Lymph node	55	Male	Positive	54.2	3.000306429	3.500962909	5.029542827	4.775040527	3.38155977	2.442950696	2.787511263	1	1	1	1
123	Lymph node	37	Male	Negative	49.5	3.357811795	4.215126031	2.784220218	4.358087647	3.983425328	2.893679809	2.793964901	1	1	1	1
124	Lymph node	30	Female	Positive	5.7	0.253618864	1.166631463	0.574282069	1.695780257	0.598349112	0.334753946	0.466213887	0	0	0	0
125	Lymph node	29	Female	Negative	0.6	2.947988571	3.257357583	1.652531623	2.831216407	3.432393307	2.812655978	2.619998849	0	0	1	0
126	Lymph node	40	Female	Positive	16.6	-0.15620436	1.180396376	-0.510626728	1.42534481	0.418310886	0.256249423	0.291496615	0	0	1	0
127	Lymph node	30	Female	Negative	0.3	-0.243400791	0.034918459	-0.930428404	-0.646221697	-1.350819178	-0.002498831	-0.26830837	0	0	1	0
128	Lymph node	30	Male	Negative	11.7	0.840214559	-0.077553851	0.159249289	1.313676182	0.85958648	1.386983021	1.081435268	1	1	1	1
129	Lymph node	41	Male	Positive	7.2	1.540610873	2.398661868	1.854723827	1.756429772	2.285867053	0.876161249	1.038080239	0	0	0	0
130	Lymph node	39	Female	Positive	50.9	3.026465358	2.648013121	4.006034682	4.239173887	4.147244956	2.617235394	2.422639363	1	1	1	1
131	Lymph node	28	Female	Positive	135.7	2.014986763	2.816392976	3.147936478	4.175344116	2.818054759	1.712177247	2.156981931	0	0	0	0
132	Lymph node	32	Female	Positive	5.5	2.607922491	3.057537678	1.921414261	2.933925968	3.246283642	1.763896306	1.922468549	1	1	1	1
133	Lymph node	36	Male	Negative	1	-0.818897233	-1.053356922	-0.069061033	-0.210711971	-1.039447097	-0.770160012	-0.662078878	0	0	0	0
134	Lymph node	44	Male	Positive	84.1	2.764876066	2.153006117	4.664940492	4.373968829	3.982449478	2.167317346	2.221963021	1	1	1	1
135	Lymph node	40	Male	Positive	83.5	3.078783217	2.508734759	4.79714355	5.335241824	3.660566688	2.78645246	3.062749214	1	1	1	1
136	Lymph node	27	Female	Negative	36.8	3.479886798	4.392977868	3.83567706	4.425611657	4.10167798	2.935718349	2.74640472	1	1	1	1
137	Lymph node	41	Female	Negative	84.9	1.89291176	2.343024046	1.386009552	3.071618545	1.664218234	2.072027501	1.55019645	0	0	0	0
138	Lymph node	45	Female	Positive	14	2.616642134	2.869736836	3.11084099	3.999472313	3.456313112	2.448659965	2.215947216	1	1	1	1
139	Lymph node	30	Male	Negative	6.4	3.017745715	3.249192108	2.303821446	3.82276707	3.077035833	2.43453125	2.740813825	1	1	1	1
140	Lymph node	52	Male	Positive	52	3.558363585	3.234580767	3.110212505	3.611667478	3.437029543	3.407459123	3.475041184	1	1	1	1
141	Lymph node	30	Male	Negative	25.1	3.366531438	2.893818829	3.369476806	4.325697921	2.963560912	2.471490781	3.056891588	1	1	1	1
142	Lymph node	24	Female	Negative	47.7	1.535406394	2.201505943	1.360584337	1.975346593	1.929356	1.174381819	1.245826126	0	0	1	0
143	Lymph node	24	Male	Positive	4.5	1.23893853	1.531699515	-0.478105173	1.972458337	1.804526749	0.56778566	1.258848802	0	0	0	0
144	Lymph node	38	Female	Positive	6	3.209577863	2.724419635	1.153628905	3.536969376	3.022038146	2.927012858	2.692697743	1	1	1	1
145	Lymph node	42	Male	Negative	59.5	0.428011725	0.856850651	0.810957075	0.135383279	0.930412453	0.492133939	0.418324777	0	0	0	0
146	Lymph node	74	Male	Negative	335.2	3.183418933	3.884571082	4.401763582	6.007286229	5.291123747	2.730464489	2.183108674	0	0	1	0
147	Lymph node	39	Male	Positive	101.6	3.689158231	4.294609697	5.393108491	5.990125438	5.716845203	3.535476277	3.623918814	1	1	1	1
148	Lymph node	46	Male	Negative	28.7	1.605163539	1.85027597	1.643707427	2.506391578	2.237172113	1.239007634	0.772550554	0	0	0	0
149	Lymph node	76	Female	Negative	5.1	2.904390355	2.255428935	2.372822941	3.241141079	2.133930629	2.565302087	2.296684023	1	1	1	1
150	Lymph node	36	Female	Positive	73.9	3.872270736	3.593222894	3.943370727	5.693162118	4.508612386	3.563780464	3.491476454	1	1	1	1
151	Lymph node	30	Male	Negative	7.1	3.497326084	4.288459613	2.507930995	5.014256581	3.654737753	3.318746435	3.090755496	0	0	0	0
152	Lymph node	42	Male	Positive	17.9	2.852072497	2.778216761	1.637627248	3.621507837	2.821539992	2.74269447	2.798240866	1	1	1	1
153	Lymph node	45	Male	Positive	4.5	2.337613556	1.466296766	0.74082555	2.590083035	0.865785844	1.555881844	2.255493377	0	0	0	0
154	Lymph node	41	Male	Positive	83.4	3.462447512	3.518183744	2.635587622	4.676006551	3.843773443	3.16563456	2.789896101	1	1	1	1
155	Lymph node	62	Male	Negative	147.3	1.613883182	2.02165293	3.236711699	3.348985377	3.078541938	1.562683726	1.271937492	0	0	0	1
156	Lymph node	24	Female	Negative	4.9	3.549643942	2.804082286	2.502183465	3.565657153	3.921731025	3.256936001	3.014879131	1	1	1	1
157	Lymph node	31	Female	Positive	117	4.979665405	5.188250353	6.550330004	7.000618137	6.618273708	4.728988452	4.950292064	1	1	1	1
158	Lymph node	26	Male	Negative	1.5	1.378452819	0.816422563	0.905204399	0.10801877	0.970574118	0.941746196	0.812646008	0	0	0	0
159	Lymph node	44	Male	Positive	324.53	3.009026072	2.205023878	4.317923229	5.331572527	4.999381821	1.795235277	2.093601956	0	0	0	1
160	Lymph node	26	Female	Negative	54.8	3.340372509	2.859982589	2.011181853	4.233585848	2.827604359	3.037122059	2.812178449	1	1	1	1
161	Lymph node	68	Female	Negative	85.5	1.927790332	1.337504821	3.115478833	2.559680097	2.456664523	1.212165279	1.315165127	1	1	1	1
162	Lymph node	38	Male	Positive	64.1	1.395892105	1.92916247	1.421736835	1.33966139	1.314743498	0.989402807	1.058532978	0	1	0	0
163	Lymph node	28	Male	Negative	1.1	-0.714261517	0.36173529	0.040078748	0.260711119	0.063200481	-0.937427508	-0.870306483	0	0	1	0
164	Lymph node	37	Male	Negative	32.4	3.854831449	4.058910185	3.7599306	5.512829033	3.947192912	3.694998335	3.295156391	1	1	1	1
165	Lymph node	24	Male	Negative	38.8	4.151299314	3.828090597	2.623735197	4.909815741	3.672748167	4.020098632	3.495838094	1	1	1	1
166	Lymph node	46	Male	Negative	68	3.043904644	2.599099561	3.248429457	3.303654651	3.094598243	2.827755467	2.439235147	0	1	0	0
167	Lymph node	37	Female	Positive	69	3.680438588	3.34040299	3.346660372	5.463262973	3.80077789	3.573570648	3.560606126	1	1	1	1
168	Lymph node	46	Female	Positive	188.8	4.378010033	4.719557343	6.670060002	7.642020401	6.870617847	3.928112981	3.758227842	1	1	1	1
169	Lymph node	44	Female	Positive	23.2	1.01222781	1.446466612	1.017726086	2.300382695	2.436797001	1.248084384	0.946897348	1	1	1	1
170	Lymph node	39	Female	Positive	66.8	3.445008225	2.680589374	1.24366261	3.486252401	3.135306308	2.772923986	2.710389949	0	1	0	0
171	Lymph node	33	Male	Negative	0.4	0.576245657	0.299310983	-1.006005536	1.275644363	-0.548184398	0.853640319	0.332191702	0	0	0	0
172	Lymph node	39	Male	Negative	6.4	2.895670712	1.9910074	3.125252887	3.012362856	3.100275929	2.626479426	2.369377252	0	0	1	0
173	Lymph node	32	Male	Negative	0.4	0.785517091	0.616678593	0.646546096	1.08900536	0.210779691	0.516904884	0.685090003	1	1	1	1
174	Lymph node	62	Male	Positive	239.5	-0.330597222	-0.633552209	2.052530576	3.480006121	2.340709013	-0.454652976	-1.066137379	0	1	0	0
175	Lymph node	31	Female	Positive	175.4	3.62812073	3.830124196	4.769684466	5.75337419	5.029890314	3.518759433	3.23480015	1	1	1	1
176	Lymph node	39	Female	Negative	6.1	3.28805465	2.070510832	2.612907328	3.647951895	2.917233817	2.737146675	2.437127449	1	1	1	1
177	Lymph node	34	Male	Positive	2.4	3.898429665	3.214182913	3.536481653	3.917322447	3.293403097	3.345175961	3.527438985	1	1	1	1
178	Lymph node	32	Female	Positive	28.2	4.221056458	3.690614604	3.839829225	4.441285874	4.870218592	3.551789181	3.573081047	1	1	1	1
179	Lymph node	81	Female	Positive	42.8	0.872713521	1.105531415	2.010463063	2.625845547	2.375372901	0.985198324	1.216173905	0	0	0	1
180	Lymph node	36	Male	Negative	3.7	1.875472474	1.839695412	0.757022859	3.23938632	2.252743374	1.460794733	1.137075755	0	0	1	0
181	Lymph node	24	Female	Negative	9	-2.336115127	3.902135873	5.410270978	-4.253133898	-3.972767718	-5.672470505	-5.639470971	0	0	0	0
182	Lymph node	38	Male	Negative	27	2.337613556	1.448371038	0.667456729	2.471000239	2.035776858	1.918790468	2.174666378	1	1	1	1
183	Lymph node	50	Male	Positive	96	3.17469929	2.907561262	2.278185937	5.008338492	3.314720144	3.116018314	2.905383715	1	1	1	1
184	Lymph node	25	Female	Negative	16	3.209577863	3.034406535	2.343837241	4.949455524	3.072322484	2.997680848	2.884878643	1	1	1	1
185	Lymph node	43	Female	Positive	8.4	0.890152807	1.912878563	1.670889267	2.721569712	1.874986529	1.197440992	0.746072218	0	0	0	0
186	Lymph node	58	Male	Negative	0.9	1.090704598	1.574133925	1.811815555	1.594680994	1.417645188	0.680490012	0.490559753	0	1	0	0
187	Lymph node	50	Male	Positive	1	1.169181385	1.233335746	0.138422264	1.437205475	0.878624075	1.188479373	1.175688563	0	0	1	0
188	Lymph node	52	Male	Positive	3.4	1.526686751	1.373506077	-0.264678095	1.955633657	0.57771994	1.311683088	1.016549227	1	1	1	1
189	Lymph node	51	Female	Negative	50.7	1.099424241	1.17501817	2.833295517	1.5302111	2.523463612	0.619183503	0.375796358	0	0	0	0
190	Lymph node	55	Male	Positive	6.1	0.92503138	0.530201653	1.102002793	1.773319967	1.071865288	0.694932992	0.743276437	1	1	1	1
191	Lymph node	50	Female	Positive	30.2	3.17469929	2.349441531	2.900692929	3.663869584	2.976964295	2.426760393	2.669346234	0	1	0	1
192	Lymph node	30	Female	Negative	2.4	2.11962248	1.488200052	0.679861082	2.094762302	1.394467195	1.688689162	1.637470462	1	1	1	1
193	Lymph node	59	Female	Negative	61	4.334411818	4.259095745	5.321920327	6.141887317	5.93695861	3.989541884	4.17555685	1	1	1	1
194	Lymph node	62	Female	Negative	3.7	2.555604633	1.048019685	1.104906547	2.296193454	2.293982074	1.575709004	1.818942454	0	0	0	0
195	Lymph node	27	Male	Negative	112.5	3.567083228	3.427271532	4.382044725	4.371571967	5.27236204	3.039623557	3.121712775	1	1	1	1
196	Lymph node	29	Female	Positive	29.3	0.192581362	1.290149288	1.667087342	4.032386706	2.898989773	0.271362608	0.554772677	1	1	1	1
197	Lymph node	44	Female	Negative	109.7	1.605163539	1.149698146	1.735556275	2.901608595	2.709125376	1.182309204	1.162454112	0	0	0	0
198	Lymph node	31	Male	Positive	58.6	-0.635784729	0.678528214	1.568931114	3.612082644	1.29022549	-0.61045255	-0.245051198	0	0	0	0
199	Lymph node	64	Female	Negative	8.6	3.445008225	3.371761678	4.321329757	4.076811449	4.993228819	2.618475681	3.152229644	0	0	0	0
200	Lymph node	63	Male	Negative	134.5	1.299976031	0.544523568	-0.532960731	0.003281833	0.985364235	0.495000679	0.535976015	0	1	0	0
201	Lymph node	35	Male	Positive	0.3	0.959909952	1.435552017	1.225666747	2.098698136	1.586598238	0.636366989	0.611738683	0	0	0	0
202	Lymph node	50	Male	Negative	4.3	2.328893913	2.642771129	1.998986737	4.673649475	2.459459626	2.110877879	1.682260429	0	0	0	0
203	Lymph node	45	Female	Positive	166.3	0.532647442	0.836469676	-0.747808054	0.231789126	0.140253949	0.415604891	0.002267166	0	0	0	1
204	Lymph node	48	Female	Positive	1.3	0.281670663	0.123957187	-0.560329792	-0.00616802	-0.13824753	0.172553849	-0.001528265	0	1	0	0
205	Lymph node	67	Male	Negative	9.9	1.115053619	-0.396715814	-3.201743581	-0.525716745	-1.825514682	0.751547791	0.595665446	0	0	0	0
206	Lymph node	33	Male	Negative	57.4	3.233974113	3.17265282	3.705032998	4.791801354	4.00183734	2.93366064	3.106222508	1	1	1	1
207	Lymph node	46	Female	Positive	107.5	3.99643086	3.832440912	4.886623066	5.241681966	4.349914771	3.932912745	3.784956234	1	1	1	1
208	Lymph node	34	Male	Positive	91.7	2.719759098	3.499085934	3.586503557	5.234755676	4.080546846	2.947485284	2.642843663	1	1	1	1
209	Lymph node	30	Female	Negative	4.5	0.795885679	0.957162357	3.791880515	1.756492944	1.227649967	0.389573918	0.490683837	0	0	0	0
210	Lymph node	31	Female	Negative	6.2	0.485583514	-0.109475847	0.416763908	1.610021065	0.473531731	0.348065251	0.546876229	0	1	0	1
211	Lymph node	30	Male	Positive	195.8	3.074390143	1.972082655	3.999703518	4.098954739	4.677037754	2.762687647	2.911298869	0	0	0	0
212	Lymph node	26	Male	Negative	13.2	3.349229203	1.879862819	1.6187737	3.602652509	3.395632314	2.817231546	2.761513801	1	1	1	1
213	Lymph node	60	Female	Negative	0.3	0.237341783	-0.478917621	0.297801514	0.188556711	-0.009444276	0.079517948	-0.083253204	0	0	0	0
214	Lymph node	34	Male	Positive	63.5	2.648832889	1.600337742	3.243105726	3.836930846	3.216306031	1.750544254	2.139230746	0	1	0	0
215	Lymph node	33	Male	Negative	8.2	2.870477292	2.287811914	2.655393078	3.589393585	2.989299582	2.460223796	2.477592328	1	1	1	1
216	Lymph node	27	Male	Negative	12	3.28716877	2.887484422	3.098003461	5.176456368	3.90450004	3.158890469	2.873059393	1	1	1	1
217	Lymph node	50	Female	Negative	15.6	0.432388858	-0.293268055	0.169445147	1.1180462	1.703148572	0.458997236	0.521714379	1	1	1	1
218	Lymph node	41	Female	Positive	135.7	3.7215918	3.17310464	5.252571084	5.83398527	5.583050156	3.207321063	3.5221822	1	1	1	1
219	Lymph node	39	Female	Positive	73.4	4.11168595	4.617520866	4.799714793	5.004874454	5.310841469	3.699951263	3.853196261	1	1	1	1
220	Lymph node	37	Male	Positive	156.2	2.808416859	1.890288662	2.642356336	5.340490146	4.70302227	2.214912637	2.422860215	0	0	0	0
221	Lymph node	30	Female	Negative	11.2	3.482215845	2.397333919	2.62090007	3.932867405	3.268804955	3.110038567	3.039016985	0	0	0	0
222	Lymph node	57	Male	Negative	4.6	1.797718381	1.148448537	1.310950746	1.599026309	1.394384878	1.779987848	1.648991691	1	1	1	1
223	Lymph node	38	Male	Negative	52.6	3.686128696	3.503082203	3.902517742	4.642159935	3.754343883	3.40784232	3.328755188	1	1	1	1
224	Lymph node	27	Female	Positive	8.2	3.163047904	3.067224306	3.177584233	4.250373855	3.134544754	3.010017273	3.034227909	1	1	1	1
225	Lymph node	56	Female	Negative	10	0.06002626	-0.224276998	0.508124466	0.093629315	0.945407259	-0.091095005	-0.091574843	0	0	0	0
226	Lymph node	42	Male	Negative	7.8	2.444920038	1.679747502	1.450230567	2.170394004	2.336710152	1.69550109	1.765355695	0	0	0	1
227	Lymph node	40	Male	Negative	103.8	4.510645876	3.980218938	4.131990785	5.199017345	4.252594257	4.457179841	4.45328727	1	1	1	1
228	Lymph node	52	Male	Positive	12.4	1.451953112	0.545591021	1.638299834	1.269027636	0.703297902	1.188359074	1.201871223	1	1	1	1
229	Lymph node	26	Male	Negative	0.5	0.263939111	-0.238018192	-0.802552386	-0.830799871	-0.249436767	-0.085874405	-0.516461037	0	0	0	0
230	Lymph node	42	Male	Negative	1.9	3.792518009	3.554212069	4.030199486	5.151214615	3.330881016	3.686207398	3.676168559	0	0	0	0
231	Lymph node	26	Female	Positive	1.4	2.73749065	2.73482021	1.456224076	3.913547069	3.015122541	2.18232428	2.214794063	0	0	0	0
232	Lymph node	35	Male	Positive	18.8	3.739323353	2.413113595	2.726841942	3.114837442	2.826494896	3.26190729	3.472882379	1	1	1	1
233	Lymph node	45	Male	Positive	14.1	2.666564441	2.097596507	1.021798173	2.718369619	2.637215438	2.495261929	2.535686524	0	0	0	1
234	Lymph node	49	Male	Positive	43.6	1.638134411	1.683295154	0.555811921	2.149950001	1.228689016	1.68317677	1.696920935	0	0	1	1
235	Lymph node	24	Female	Negative	12.6	2.400591158	1.391784652	0.848399015	3.441217302	3.677344046	2.418120926	2.477694802	1	1	1	1
236	Lymph node	32	Male	Positive	67	4.359927681	4.416082843	5.35938927	6.431067524	5.377633471	4.288916976	4.370526735	1	1	1	1
237	Lymph node	37	Male	Negative	151.7	3.109853248	3.254887714	3.176609325	4.896626427	4.308479537	3.034187887	2.57740782	1	1	1	1
238	Lymph node	38	Female	Positive	104.6	3.650665591	3.805034343	5.489668039	6.399885835	5.413652828	3.255006541	3.367230572	1	1	1	1
239	Lymph node	26	Male	Positive	50.4	2.905940397	2.845806615	1.720555053	4.107209713	3.395903741	2.722576492	2.473181054	1	1	1	1
240	Lymph node	60	Female	Negative	10.7	0.352596872	-0.398721176	1.309069572	0.477478338	0.552590213	0.852290582	0.871802037	0	0	0	0
241	Lymph node	35	Male	Positive	238.5	2.684295994	2.758103338	4.671131887	6.441771674	5.313036489	2.232722689	2.497050635	1	1	1	1
242	Lymph node	37	Female	Positive	28.5	2.994598158	3.66347219	3.130779462	4.007754709	3.511349647	2.937475092	2.59435441	0	0	0	0
243	Lymph node	39	Female	Negative	179	3.171913681	2.653210178	4.076320544	6.002502879	4.408713676	2.301948819	2.476358469	0	0	0	0
244	Lymph node	38	Female	Negative	27.6	3.313766099	2.53692944	3.043932509	4.49784515	3.810263246	3.045148115	3.241803343	1	1	1	1
245	Lymph node	29	Male	Negative	105.4	3.898907323	3.741666078	4.031445584	5.38681969	4.691016133	3.826624712	3.421734945	1	1	1	1
246	Lymph node	34	Female	Positive	15.5	0.547643947	1.440740017	1.397998222	1.794453366	1.594322805	0.729892689	0.744926531	0	0	0	0
247	Lymph node	49	Male	Negative	13.2	-0.232544352	0.120894841	0.666227655	0.952493875	0.775107829	0.134752153	-0.153334501	0	0	0	0
248	Lymph node	30	Male	Negative	0.3	-0.53398074	0.116471394	0.185520422	-0.29321987	-0.766305768	-0.132336089	-0.039698388	0	0	0	1
249	Lymph node	29	Female	Negative	84.8	3.499947397	2.236165726	4.665935777	4.863169706	3.977481676	3.085579483	3.261584223	1	1	1	1
250	Lymph node	34	Male	Negative	9	2.604504008	2.20547656	2.16582513	2.588790007	2.216498537	2.333920148	2.182135947	1	1	1	1
251	Lymph node	51	Female	Negative	7	1.638134411	1.765641793	1.95751385	3.061272952	2.622038484	1.62649438	1.518378602	1	1	1	1
252	Lymph node	37	Male	Positive	174.9	4.413122338	4.369588262	4.618635374	6.70447642	5.636880901	4.443237162	4.529402257	1	1	1	1
253	Lymph node	39	Male	Negative	2	2.373993829	2.374930523	2.79244119	2.395654322	2.634862627	2.034185917	2.147730981	0	0	0	0
254	Lymph node	57	Male	Negative	169.4	-0.498517636	0.52068717	1.662500319	1.116588511	1.103161445	-0.718029486	-0.826689685	0	0	0	0
255	Lymph node	26	Male	Negative	42.3	3.67726292	3.475834221	4.905485299	5.507551999	4.102132975	3.32457073	3.544025313	1	1	1	1
256	Lymph node	35	Female	Negative	2.2	1.088456291	0.915699624	0.933366277	1.236563011	1.39714053	1.043584632	0.923120439	1	1	1	1
257	Lymph node	25	Male	Negative	4.6	2.453785814	1.806028642	0.630826169	2.362905911	2.232902597	2.143977939	1.984967824	1	1	1	1
258	Lymph node	36	Female	Negative	64.3	0.086623589	-0.204107361	0.591974571	1.367723981	1.433670745	0.193150882	0.280645912	0	0	0	0
259	Lymph node	51	Female	Positive	1.4	1.283503366	0.589040184	1.6287274	0.706953208	1.094773685	0.608376063	0.976986886	1	1	1	1
260	Lymph node	36	Male	Positive	30.6	2.365128053	2.6884539	1.025002629	2.792899723	2.66920352	2.134484836	1.898454614	1	1	1	1
261	Lymph node	22	Female	Negative	11.1	3.092121695	2.198305869	4.326487684	4.936882967	3.427285295	3.033559712	3.194269646	1	1	1	1
262	Lymph node	52	Female	Positive	0.6	2.702027546	1.262675206	0.556418448	1.973856939	1.269651622	2.449179746	2.606230244	0	0	0	0
263	Lymph node	27	Female	Negative	11.2	2.453785814	1.596254404	0.92301803	2.3902467	1.893155354	1.977294691	1.946469452	1	1	1	1
264	Lymph node	38	Male	Positive	12.8	2.826148412	1.381091681	-0.246823712	2.90169288	3.078090174	2.619928599	2.134186047	1	1	1	1
265	Lymph node	35	Male	Negative	3.9	1.372161127	1.429538806	-0.117510693	1.87071848	1.612144024	1.295888425	1.49086864	0	0	0	0
266	Lymph node	28	Female	Negative	25.1	4.129417502	3.914132739	4.523316629	4.183985325	4.800581381	3.231109625	3.898611246	0	0	1	0
267	Lymph node	42	Male	Positive	9.7	3.393558084	3.827261827	3.819339109	4.021573639	3.86854348	3.545740255	3.159504398	1	1	1	1
268	Lymph node	63	Male	Negative	49.6	1.700194844	0.60206734	0.414948875	1.148788129	1.865832833	1.119316403	1.16873739	0	0	0	0
269	Lymph node	29	Female	Positive	141.1	2.826148412	3.299126367	2.984346762	4.241777679	3.435542506	2.674478915	2.14979088	1	1	1	1
270	Lymph node	53	Female	Negative	73.5	2.134617874	1.976804611	2.427817968	3.351410941	2.942663104	1.994046092	1.607236729	0	0	0	0
271	Lymph node	51	Male	Positive	162.3	3.225108337	3.241367171	4.286260027	5.623149268	4.827767192	2.903839502	2.893235424	1	1	1	1
272	Lymph node	21	Male	Negative	29.5	3.411289636	3.009030249	2.145141225	3.823343261	4.047947733	3.155392334	3.083276103	0	0	0	0
273	Lymph node	37	Male	Positive	66.4	3.83684689	3.567688574	5.248581355	6.867841052	5.223841605	3.605412598	3.424311218	1	1	1	1
274	Lymph node	41	Male	Positive	29	1.035261634	1.20095396	1.703865025	1.942349893	1.690167014	0.91045985	0.720988713	1	1	1	1
275	Lymph node	34	Female	Positive	68.5	3.526544726	3.524414893	3.583388392	5.314130094	3.730724914	3.528704571	3.361401449	0	0	0	0
276	Pericardial	46	Male	Negative	175	1.833841806	3.213518963	4.146668848	4.787990759	3.052488019	1.774621817	1.444149888	0	0	0	1
277	Pericardial	33	Male	Positive	172.8	2.676090538	4.536693946	4.375366589	5.083655271	4.338827319	2.650976784	2.127516509	1	1	1	1
278	Pericardial	56	Male	Negative	204.1	2.667224762	2.49829104	4.349333074	5.599708932	3.491903106	2.689425615	2.623254045	1	1	1	1
279	Pericardial	69	Male	Negative	69.8	2.365788374	2.948908286	3.632410052	4.328593082	3.915816407	2.312180871	2.059618268	1	1	1	1
280	Pericardial	34	Male	Negative	146.5	2.622895881	2.501026999	3.02158024	4.207491733	3.34100566	2.749397303	2.070492014	0	0	0	1
281	Pericardial	37	Male	Positive	222	4.085748942	3.590780265	5.780244653	6.415120809	4.978828751	3.895504398	4.098256898	1	1	1	1
282	Pericardial	67	Male	Negative	177.3	3.119379344	4.072452526	5.901162358	5.81739831	3.711867691	3.213605836	2.793757477	1	1	1	1
283	Pericardial	23	Male	Positive	111.4	2.339191045	1.956116609	3.075580252	3.770078562	3.021975115	1.353103668	1.750538837	1	1	1	1
284	Pericardial	33	Male	Positive	241.5	3.349889524	3.884518819	3.271751475	5.71888575	3.853105507	2.942752971	2.410434788	1	1	1	1
285	Pericardial	42	Male	Negative	262.2	3.385352628	3.552066782	5.048918342	6.741020415	3.942092377	3.465037821	3.172654052	1	1	1	1
286	Pericardial	31	Male	Negative	288.4	3.110513568	3.969314193	4.166339079	5.930744935	3.97383626	3.02657729	2.656796937	0	0	0	0
287	Pericardial	64	Female	Positive	274.1	-0.010239628	0.728742201	2.274587138	2.167347323	1.708178706	-0.291692634	-0.064712813	0	0	0	1
288	Pericardial	48	Male	Positive	220.4	2.37465415	2.015894157	3.358981109	5.799655788	3.897586531	1.736168236	2.245168061	1	1	1	1
289	Pericardial	48	Male	Negative	74.8	-0.293944464	-0.115965226	1.267995259	1.162104061	0.50969268	-0.677500741	-0.784274734	0	0	0	0
290	Pericardial	31	Male	Positive	80.4	2.401251478	1.946446005	2.612259439	5.09218133	2.921743286	2.047481139	2.053535327	1	1	1	1
291	Pericardial	22	Male	Positive	51.9	3.686789016	4.104271624	3.948441202	5.868349969	4.470026534	3.44616243	3.349309304	1	1	1	1
292	Pericardial	27	Female	Positive	219.6	4.724084823	1.121946566	-0.124112603	4.443484053	-3.290078381	4.922803988	3.969547304	1	1	1	1
293	Pericardial	43	Male	Positive	51.4	3.810909882	3.6222867	5.43434005	5.442241448	4.926959095	3.832980473	3.713602196	1	1	1	1
294	Pericardial	56	Female	Negative	73.6	0.211404775	0.869207876	2.679818851	3.341189905	1.363625934	-0.274256279	-0.186790557	0	1	0	0
295	Pericardial	46	Male	Positive	166.8	3.305560643	4.327645029	4.980397682	5.739598792	4.816304712	2.951670249	2.796554982	1	1	1	1
296	Pericardial	30	Male	Positive	18.1	2.153009746	1.572679138	3.128589972	1.412812212	2.335831821	1.200715347	1.643799997	0	0	0	1
297	Pericardial	25	Male	Positive	107.1	2.924332269	3.17261015	3.513539693	5.723139453	4.290865041	2.851122134	2.665327821	0	0	0	1
298	Pericardial	37	Female	Negative	191.1	0.583767372	0.774620368	2.223786185	1.560873865	1.342346377	0.145472272	-0.017481743	0	0	0	1
299	Pericardial	31	Female	Positive	140.5	2.871137613	2.593187942	4.399795548	4.035165308	4.909828437	2.995825317	2.712860369	1	1	1	1
300	Pericardial	44	Female	Positive	16.5	-0.285078688	1.588089154	2.478500293	1.504210314	0.664492914	-0.22018431	-0.556083279	0	0	1	1
301	Pericardial	59	Female	Positive	57	2.764748299	1.775616419	3.277780187	3.791239285	2.618838225	2.707216156	2.641242628	0	0	0	1
302	Pericardial	33	Male	Positive	115.7	2.587432777	2.747757488	2.050303546	5.297468251	3.267116551	2.732245231	2.363533368	1	1	1	1
303	Pericardial	48	Male	Negative	391.97	0.273465208	0.172389819	3.261535031	2.086593864	1.403230713	-0.079319278	-0.010532521	0	0	0	0
304	Pericardial	25	Female	Positive	211.3	4.325124897	6.038225541	5.359905768	6.311958081	5.594653639	4.164045575	3.817125626	1	1	1	1
305	Pericardial	45	Female	Positive	144.3	4.192138256	5.083769449	5.44590184	5.911663994	5.057428156	4.21355628	3.754716439	1	1	1	1
306	Pericardial	22	Female	Positive	24.8	3.385352628	4.099307181	2.530134393	3.989686254	3.27580185	3.128107766	3.09315879	1	1	1	1
307	Pericardial	53	Male	Positive	502.92	4.103480494	5.511851857	4.96012623	6.140180931	5.363943811	4.398713667	4.107270126	1	1	1	1
308	Pericardial	34	Female	Positive	104.5	2.436714583	2.224301285	2.165263964	3.966849667	3.296942094	2.327665318	2.346614234	0	0	0	1
309	Pericardial	43	Male	Positive	122.9	1.035921955	1.256986568	2.235967374	3.979727859	2.701573463	0.673060409	0.682673109	0	0	0	1
310	Pericardial	59	Female	Positive	108.1	3.819775658	4.068801243	3.791155755	5.202561948	4.210319259	3.923727814	3.669529497	1	1	1	1
311	Pericardial	31	Male	Positive	119.4	2.489909239	1.676293598	3.243789352	4.050868154	2.855295996	2.634620801	2.633561894	1	1	1	1
312	Pericardial	33	Male	Positive	161.2	3.048453135	3.502030524	4.592235772	4.942339666	4.673634983	2.772142247	2.58630597	1	1	1	1
313	Pericardial	41	Male	Positive	144.6	3.12824512	4.900016338	4.585162123	5.753663086	4.558342509	3.294305407	3.190179276	1	1	1	1
314	Pericardial	24	Female	Negative	63	1.585600074	0.441035527	1.851587932	3.276681488	2.520097117	0.690351123	1.4663098	0	0	0	0
315	Pericardial	59	Female	Negative	160.9	3.598131255	4.99105656	4.704931976	6.056679274	5.365072299	3.110115339	2.828402542	1	1	1	1
316	Pericardial	48	Male	Negative	6	1.310761015	0.343023062	0.148071872	1.473837037	1.532014323	0.930106164	0.777475966	1	1	1	1
317	Pericardial	43	Male	Positive	109.9	2.232801732	1.44127991	3.176389234	3.242049153	2.424737665	1.936108385	2.157762879	1	1	1	1
318	Pericardial	27	Female	Positive	159.3	2.14414397	2.258097901	2.11260122	2.368652735	1.752088972	2.094090432	1.615188975	0	0	0	1
319	Pericardial	64	Male	Negative	362.37	2.170741299	3.275662478	3.115840583	4.45345094	3.255387959	1.942837343	1.601402911	0	1	0	0
320	Pericardial	38	Male	Positive	98.3	1.417150328	0.630405788	1.647493579	3.115950318	2.330437266	1.014169385	0.810914391	0	0	0	1
321	Pericardial	30	Female	Positive	143.4	3.802044106	3.213587643	4.577095941	5.288882177	4.233832304	3.602725224	3.682054226	1	1	1	1
322	Pericardial	60	Female	Negative	150.5	3.341023747	3.847877305	2.991667517	4.323020094	3.938845955	3.213034731	2.835412346	1	1	1	1
323	Pericardial	36	Male	Positive	103.3	-1.508555794	-0.189133707	4.137034334	0.709067313	0.010206163	-0.961274619	-1.09705442	1	1	1	1
324	Pericardial	58	Female	Negative	68.7	-0.506723091	-0.135016947	1.623284141	1.135296688	0.64042341	-0.468989988	-0.44498627	0	0	0	0
325	Pericardial	31	Female	Negative	125.4	-0.444662658	0.883554168	2.736193424	1.67609113	0.622926508	-0.503554203	-0.577755107	0	0	0	0
326	Pericardial	55	Male	Positive	173.2	2.489909239	2.981472071	3.380663948	5.13621634	3.269279601	2.395708074	1.9687456	1	1	1	1
327	Pericardial	30	Female	Positive	124.4	2.622895881	2.320550876	3.203311224	4.348067553	2.384277921	2.480869201	2.530236388	0	0	0	1
328	Pericardial	25	Female	Negative	151.7	3.172574001	3.349981995	3.826503586	5.719781	4.433929184	3.041043736	2.718736732	1	1	1	1
329	Pericardial	43	Male	Negative	94.8	0.778814447	0.385091758	2.323860877	1.299786565	1.787801166	0.73048904	0.854822317	0	1	0	0
330	Pericardial	33	Female	Positive	224.1	0.13161279	0.374346269	2.647883451	3.465566532	3.645298508	0.120444893	0.423299224	0	0	0	1
331	Pericardial	65	Female	Negative	84.7	-0.329407569	0.065029324	1.857744803	3.044256843	1.189997801	-0.306272396	-0.557050883	0	1	0	0
332	Pericardial	40	Male	Positive	38.6	3.890701867	4.135973735	5.156554226	6.494112789	4.727725975	3.871534556	3.569573984	0	1	0	1
333	Pericardial	28	Female	Positive	211.6	2.401251478	2.882592623	3.785701972	3.832679876	3.652078039	2.039389465	2.237868993	1	1	1	1
334	Pericardial	33	Female	Negative	6.4	3.527205046	1.951861535	3.685485598	4.72543163	3.264070469	3.462211857	3.760602426	0	1	0	0
335	Pericardial	32	Male	Positive	124.5	3.784312554	3.056313219	4.916155892	6.141129832	5.315324463	3.730105367	4.02962661	1	1	1	1
336	Pericardial	61	Female	Negative	0.9	-0.311676017	-0.749449969	0.29625886	0.960170465	-0.089733765	0.504011246	0.322852557	0	0	0	0
337	Pericardial	44	Male	Positive	125.4	3.270097538	3.138891393	5.682290848	5.958976589	5.022140671	3.294007467	3.307381906	1	1	1	1
338	Pericardial	50	Male	Negative	53.2	2.445580359	2.354952622	1.802131706	2.872812003	3.227639859	2.223958483	1.659008359	1	1	1	1
339	Pericardial	57	Male	Positive	150	2.676090538	2.568371769	2.258728058	3.564770314	2.547605779	2.521076699	2.107005602	0	0	0	1
340	Pericardial	70	Female	Negative	35.5	3.092782016	1.276493921	1.815854603	4.268069477	3.287434538	3.013965585	2.730866438	0	0	0	1
341	Pericardial	43	Male	Positive	143.9	2.348056821	1.968292212	3.364361125	4.578353175	3.762841937	2.231299196	2.012376568	1	1	1	1
342	Pericardial	38	Male	Positive	95.4	2.587432777	2.304793003	3.987920311	4.317256857	4.309593034	2.645923807	2.481140117	1	1	1	1
343	Pericardial	58	Male	Negative	150.3	-1.437629585	-1.249584922	3.771720321	3.452598714	1.410103585	-2.595664025	-2.700065544	0	0	0	0
344	Pericardial	33	Male	Positive	91.2	3.624728583	4.020658668	4.487882727	5.777559327	4.241114773	3.377585614	3.272247514	0	0	0	1
345	Pericardial	46	Female	Positive	146.5	2.223935956	3.151514638	2.103074291	4.894583407	3.289222016	2.102985145	1.756736573	1	1	1	1
346	Pericardial	58	Male	Positive	249.5	1.833841806	2.37303373	4.323806156	4.292375486	3.638941359	1.946296785	1.410105587	0	0	0	1
347	Pericardial	24	Female	Negative	56.2	-1.269179838	0.761557685	2.085361197	2.59063387	1.231196046	-1.459798462	-1.413684187	0	0	0	0
348	Pericardial	78	Male	Negative	94.2	-0.364870673	0.371986743	3.227155773	2.077922055	0.794070219	0.175112451	0.136169246	0	0	0	0
349	Pericardial	57	Female	Negative	173.8	1.966828448	0.468085127	1.575073983	3.661144795	2.333305015	1.997927021	2.095255993	0	0	0	0
350	Pericardial	32	Male	Negative	71.2	1.372821447	2.05784867	2.118031321	3.35667007	3.223918077	1.422770357	1.154397157	0	1	0	1
351	Pericardial	32	Male	Positive	115.7	3.145976673	2.001552376	2.990016842	4.295591979	3.259137401	3.267646594	2.997446445	0	0	0	1
352	Pericardial	44	Female	Positive	218.3	2.587432777	2.424218887	3.060623074	4.97412392	2.938515681	2.592737322	2.089822332	1	1	1	1
353	Pericardial	22	Female	Negative	178.1	2.410117254	1.683423088	3.02540824	4.044445278	2.995058235	1.898852147	2.103665523	1	1	1	1
354	Pericardial	68	Female	Negative	16.6	1.771781373	0.17613726	1.424306499	1.742790635	1.500150499	1.288289516	1.597485565	0	1	0	1
355	Pericardial	33	Male	Negative	298.5	3.491741942	3.839736367	5.369658394	6.766154598	5.114074102	3.487362603	3.364155399	1	1	1	1
356	Pericardial	33	Female	Positive	186	2.481043463	2.917250946	3.925471738	3.469199492	4.02448734	2.168816746	2.080351255	0	0	0	1
357	Pericardial	29	Male	Negative	149.9	2.631761657	2.590371287	3.431879091	4.281730242	3.671372139	2.573220681	2.208061099	1	1	1	1
358	Pericardial	30	Male	Positive	134	2.986392702	3.859669525	2.103177015	3.802800031	4.44645663	3.097573827	2.750903923	0	1	0	1
359	Pericardial	24	Male	Negative	145.3	2.587432777	2.476235833	4.211485793	5.000994344	2.552803768	2.581149743	2.266273888	1	1	1	1
360	Pericardial	22	Male	Negative	48.2	3.598131255	4.588347515	5.471664519	5.039001597	5.177290977	4.061366793	3.696508703	1	1	1	1
361	Pericardial	19	Female	Positive	53.8	1.372821447	2.171303174	1.432494165	3.007110449	1.413649667	1.259143068	0.868879636	1	1	1	1
362	Pericardial	75	Male	Negative	12.2	-0.551051972	0.838604315	1.378620536	0.83800765	0.724140926	-0.394263112	-0.25097551	0	0	0	0
363	Pericardial	29	Male	Positive	207.1	-0.027971181	1.160918134	2.461132107	4.174665035	2.956656674	0.540574145	0.454975854	0	0	0	1
364	Pericardial	31	Female	Positive	243.1	2.69382209	3.180851548	4.294427981	5.466098304	3.062775649	2.791112868	2.484701562	1	1	1	1
365	Pericardial	39	Female	Positive	214.9	2.241667508	2.780219107	2.15748798	3.344185548	4.574827618	1.623544143	1.408372655	1	1	1	1
366	Pericardial	31	Female	Negative	13.4	0.938398417	0.028733927	1.697687413	2.217963977	1.869477817	0.180128081	0.809610524	0	0	0	0
367	Pericardial	35	Female	Positive	126.7	3.544936598	5.007689862	3.670592204	6.443231007	4.985519041	3.297144999	3.244074755	1	1	1	1
368	Pericardial	27	Male	Positive	145.5	3.935030748	5.352142388	4.763661618	5.059485975	5.256815898	3.972838109	3.416304417	1	1	1	1
369	Pericardial	18	Male	Negative	173.4	-0.568783524	-1.63148364	3.619993158	3.02406223	2.297712042	-1.091137979	-1.315267458	0	0	0	0
370	Pericardial	23	Male	Negative	45.2	-1.171656301	-0.598130907	0.741306578	1.975874705	1.468925404	-1.279260524	-1.285879362	0	1	0	0
371	Pericardial	28	Female	Positive	41.7	3.713386345	4.06660097	4.997258147	5.82195359	4.621671294	3.712356863	3.803428811	1	1	1	1
372	Pericardial	52	Female	Positive	49.5	4.82160836	5.129033272	4.061004168	6.490781045	5.640613574	5.29094625	4.856340409	1	1	1	1
373	Pericardial	44	Female	Positive	145.4	3.881836091	4.736240855	4.565923658	7.080412845	5.10380072	3.802686531	3.795472107	1	1	1	1
374	Pericardial	28	Female	Negative	200.9	-0.96774345	-0.221337652	2.415791391	1.914807194	0.349553382	-0.909294946	-0.904610105	1	1	1	1
